# Supplementary material for: Healthcare Burden of Rare Diseases: A Population-Based Study in Tuscany (Italy)
Source: Int J Environ Res Public Health. 2022 Jun 21;19(13):7553. doi: 10.3390/ijerph19137553 (PMC9265803; doi:10.3390/ijerph19137553)
Supplement: Supplementary file 1 [file ijerph-19-07553-s001.zip]

Archive with 1 entries (1 files):
- ijerph-1728162-supplementary.pdf
